# Supplementary material for: Anti-Herpes Simplex Virus Efficacy of Silk Cocoon, Silkworm Pupa and Non-Sericin Extracts
Source: Antibiotics (Basel). 2021 Dec 19;10(12):1553. doi: 10.3390/antibiotics10121553 (PMC8698825; doi:10.3390/antibiotics10121553)
Supplement: Supplementary file 1 [file antibiotics-10-01553-s001.zip]

Archive with 1 entries (1 files):
- antibiotics-1475987-supplementary.pdf
